# Supplementary material for: Saccharides as Particulate Matter Tracers of Biomass Burning: A Review
Source: Int J Environ Res Public Health. 2022 Apr 6;19(7):4387. doi: 10.3390/ijerph19074387 (PMC8998709; doi:10.3390/ijerph19074387)
Supplement: Supplementary file 1 [file ijerph-19-04387-s001.zip]

Archive with 1 entries (1 files):
- ijerph-1641222-supplementary.pdf
